# Supplementary material for: Sucrose Isomerase Mutants’ Expression in Bacillus subtilis for Isomaltulose Production
Source: Microorganisms. 2026 Apr 2;14(4):817. doi: 10.3390/microorganisms14040817 (PMC13119103; doi:10.3390/microorganisms14040817)
Supplement: Supplementary file 1 [file microorganisms-14-00817-s001.zip]

Archive with 1 entries (1 files):
- microorganisms-4168459-supplementary.pdf
